# Supplementary material for: A chromosome-level genome for the nudibranch gastropod Berghia stephanieae helps parse clade-specific gene expression in novel and conserved phenotypes
Source: BMC Biol. 2024 Jan 17;22:9. doi: 10.1186/s12915-024-01814-3 (PMC10795318; doi:10.1186/s12915-024-01814-3)
Supplement: Supplementary file 10 — Additional file 10: Table S10. GO term enrichment results for genes upregulated in the brain. Table S11. GO term enrichment results for genes upregulated in the rhinophores. Table S12. GO term enrichment results for genes upregulated in the oral tentacles. Table S13. GO term enrichment results for genes upregulated in the distal ceras. Table S14. GO term enrichment results for genes upregulated in the proximal ceras. Table S15. GO term enrichment results for genes upregulated in the foot. Table S16. GO term enrichment results for genes upregulated in the tail. [file 12915_2024_1814_MOESM10_ESM.xlsx]

## Sheet: Table_S10_brain
Table S10. GO term enrichment results for genes upregulated in the brain.
category	over_represented_pvalue	under_represented_pvalue	numDEInCat	numInCat	term	ontology
GO:0003676	0.000999001	1	237	314	nucleic acid binding	MF
GO:0004386	0.000999001	1	29	29	helicase activity	MF
GO:0004672	0.000999001	1	283	327	protein kinase activity	MF
GO:0004842	0.000999001	1	29	29	ubiquitin-protein transferase activity	MF
GO:0005085	0.000999001	1	51	56	guanyl-nucleotide exchange factor activity	MF
GO:0005515	0.000999001	1	1099	1349	protein binding	MF
GO:0005524	0.000999001	1	623	735	ATP binding	MF
GO:0005634	0.000999001	1	106	121	nucleus	CC
GO:0006468	0.000999001	1	285	332	protein phosphorylation	BP
GO:0007018	0.000999001	1	60	65	microtubule-based movement	BP
GO:0007165	0.000999001	1	108	122	signal transduction	BP
GO:0008017	0.000999001	1	51	53	microtubule binding	MF
GO:0008270	0.000999001	1	172	221	zinc ion binding	MF
GO:0016020	0.000999001	1	499	663	membrane	CC
GO:0022857	0.000999001	1	312	422	transmembrane transporter activity	MF
GO:0055085	0.000999001	1	499	649	transmembrane transport	BP
GO:0070615	0.000999001	1	23	23	nucleosome-dependent ATPase activity	MF
GO:0140359	0.000999001	1	71	80	NA	NA
GO:0006629	0.001998	1	33	36	lipid metabolic process	BP
GO:0016757	0.001998	1	32	36	transferase activity, transferring glycosyl groups	MF
GO:0035556	0.002997	1	82	95	intracellular signal transduction	BP
GO:1990939	0.002997	1	39	41	ATP-dependent microtubule motor activity	MF
GO:0006464	0.003996	1	18	18	cellular protein modification process	BP
GO:0006886	0.003996	0.999001	47	57	intracellular protein transport	BP
GO:0016787	0.003996	0.999001	85	108	hydrolase activity	MF
GO:0015276	0.00599401	0.998002	25	26	ligand-gated ion channel activity	MF
GO:0003953	0.00699301	0.998002	25	29	NAD+ nucleosidase activity	MF
GO:0016579	0.00799201	0.997003	37	43	protein deubiquitination	BP
GO:0006351	0.00899101	1	31	37	transcription, DNA-templated	BP
GO:0007156	0.010989	0.996004	51	60	homophilic cell adhesion via plasma membrane adhesion molecules	BP
GO:0048038	0.010989	1	10	10	quinone binding	MF
GO:0004725	0.011988	0.995005	30	34	protein tyrosine phosphatase activity	MF
GO:0016491	0.011988	0.994006	166	229	oxidoreductase activity	MF
GO:0006506	0.012987	0.999001	13	15	GPI anchor biosynthetic process	BP
GO:0004114	0.013986	1	15	15	3',5'-cyclic-nucleotide phosphodiesterase activity	MF
GO:0006470	0.013986	0.995005	29	33	protein dephosphorylation	BP
GO:0003950	0.014985	0.997003	16	17	NAD+ ADP-ribosyltransferase activity	MF
GO:0004843	0.014985	0.998002	40	47	thiol-dependent ubiquitin-specific protease activity	MF
GO:0015074	0.014985	1	10	10	DNA integration	BP
GO:0005737	0.015984	0.994006	43	53	cytoplasm	CC
GO:0008131	0.015984	1	9	9	primary amine oxidase activity	MF
GO:0009308	0.015984	1	9	9	amine metabolic process	BP
GO:0005272	0.018981	0.993007	30	36	sodium channel activity	MF
GO:0035091	0.018981	0.994006	25	28	phosphatidylinositol binding	MF
GO:0004970	0.01998	0.995005	20	21	ionotropic glutamate receptor activity	MF
GO:0005643	0.020979	1	10	10	nuclear pore	CC
GO:0016627	0.020979	0.996004	20	22	oxidoreductase activity, acting on the CH-CH group of donors	MF
GO:0016705	0.020979	0.989011	61	82	oxidoreductase activity, acting on paired donors, with incorporation or reduction of molecular oxygen	MF
GO:0004571	0.022977	1	7	7	mannosyl-oligosaccharide 1,2-alpha-mannosidase activity	MF
GO:0006814	0.023976	0.989011	32	39	sodium ion transport	BP
GO:0043039	0.024975	1	10	10	tRNA aminoacylation	BP
GO:0016791	0.027972	0.989011	26	31	phosphatase activity	MF
GO:0018024	0.030969	1	9	9	histone-lysine N-methyltransferase activity	MF
GO:0016746	0.031968	0.993007	15	17	transferase activity, transferring acyl groups	MF
GO:0004497	0.035964	0.98002	75	102	monooxygenase activity	MF
GO:0016043	0.035964	1	8	8	cellular component organization	BP
GO:0006260	0.036963	0.992008	19	22	DNA replication	BP
GO:0006888	0.036963	1	7	7	ER to Golgi vesicle-mediated transport	BP
GO:0019001	0.036963	1	11	11	guanyl nucleotide binding	MF
GO:0031683	0.036963	1	11	11	G-protein beta/gamma-subunit complex binding	MF
GO:0008289	0.037962	0.991009	18	20	lipid binding	MF
GO:0016740	0.03996	0.996004	9	10	transferase activity	MF
GO:0006352	0.041958	1	8	8	DNA-templated transcription, initiation	BP
GO:0097573	0.042957	0.995005	9	10	glutathione oxidoreductase activity	MF
GO:0004198	0.048951	0.993007	15	16	calcium-dependent cysteine-type endopeptidase activity	MF
GO:0008168	0.048951	0.985015	40	52	methyltransferase activity	MF
GO:0016616	0.048951	0.982018	23	28	oxidoreductase activity, acting on the CH-OH group of donors, NAD or NADP as acceptor	MF

## Sheet: Table_S11_rhinophore
Table S11. GO term enrichment results for genes upregulated in the rhinophores.
category	over_represented_pvalue	under_represented_pvalue	numDEInCat	numInCat	term	ontology
GO:0004867	0.000999001	1	3	38	serine-type endopeptidase inhibitor activity	MF
GO:0004930	0.000999001	1	12	295	G protein-coupled receptor activity	MF
GO:0005272	0.000999001	1	11	36	sodium channel activity	MF
GO:0006814	0.000999001	1	11	39	sodium ion transport	BP
GO:0007186	0.000999001	1	12	309	G protein-coupled receptor signaling pathway	BP
GO:0008146	0.000999001	1	9	91	sulfotransferase activity	MF
GO:0008528	0.000999001	1	11	41	G protein-coupled peptide receptor activity	MF
GO:0016020	0.000999001	1	16	663	membrane	CC
GO:0016021	0.000999001	1	21	1083	integral component of membrane	CC

## Sheet: Table_S12_oraltentacle
Table S12. GO term enrichment results for genes upregulated in the oral tentacles.
category	over_represented_pvalue	under_represented_pvalue	numDEInCat	numInCat	term	ontology
GO:0004930	0.000999001	1	10	295	G protein-coupled receptor activity	MF
GO:0005272	0.000999001	1	8	36	sodium channel activity	MF
GO:0006814	0.000999001	1	8	39	sodium ion transport	BP
GO:0007186	0.000999001	1	10	309	G protein-coupled receptor signaling pathway	BP
GO:0008528	0.000999001	1	9	41	G protein-coupled peptide receptor activity	MF
GO:0016020	0.000999001	1	10	663	membrane	CC
GO:0016021	0.000999001	1	13	1083	integral component of membrane	CC
GO:0008234	0.00599401	0.999001	2	29	cysteine-type peptidase activity	MF
GO:0007166	0.021978	1	1	8	cell surface receptor signaling pathway	BP
GO:0004415	0.023976	1	1	5	hyalurononglucosaminidase activity	MF

## Sheet: Table_S13_distalceras
Table S13. GO term enrichment results for genes upregulated in the distal ceras.
category	over_represented_pvalue	under_represented_pvalue	numDEInCat	numInCat	term	ontology
GO:0016772	0.000999001	1	2	7	transferase activity, transferring phosphorus-containing groups	MF
GO:0016791	0.000999001	1	4	31	phosphatase activity	MF
GO:0005509	0.001998	1	8	271	calcium ion binding	MF
GO:0005576	0.002997	1	5	128	extracellular region	CC
GO:0022857	0.00599401	1	9	422	transmembrane transporter activity	MF
GO:0055085	0.00799201	0.998002	11	649	transmembrane transport	BP
GO:0005185	0.00899101	1	1	1	neurohypophyseal hormone activity	MF
GO:0008745	0.00999001	1	1	1	N-acetylmuramoyl-L-alanine amidase activity	MF
GO:0009253	0.00999001	1	1	1	peptidoglycan catabolic process	BP
GO:0016301	0.015984	0.999001	2	23	kinase activity	MF
GO:0004357	0.020979	1	1	3	glutamate-cysteine ligase activity	MF
GO:0006750	0.026973	1	1	4	glutathione biosynthetic process	BP
GO:0006644	0.028971	1	1	3	phospholipid metabolic process	BP
GO:0050482	0.028971	1	1	3	arachidonic acid secretion	BP
GO:0004623	0.034965	1	1	4	phospholipase A2 activity	MF
GO:0016021	0.036963	0.98002	14	1083	integral component of membrane	CC
GO:0016787	0.042957	0.996004	3	108	hydrolase activity	MF

## Sheet: Table_S14_proximalceras
Table S14. GO term enrichment results for genes upregulated in the proximal ceras.
category	over_represented_pvalue	under_represented_pvalue	numDEInCat	numInCat	term	ontology
GO:0004222	0.000999001	1	13	127	metalloendopeptidase activity	MF
GO:0004553	0.000999001	1	7	52	hydrolase activity, hydrolyzing O-glycosyl compounds	MF
GO:0004867	0.000999001	1	8	38	serine-type endopeptidase inhibitor activity	MF
GO:0005319	0.000999001	1	5	16	lipid transporter activity	MF
GO:0006508	0.000999001	1	26	302	proteolysis	BP
GO:0006869	0.000999001	1	5	16	lipid transport	BP
GO:0007160	0.000999001	1	4	15	cell-matrix adhesion	BP
GO:0008199	0.000999001	1	4	6	ferric iron binding	MF
GO:0008234	0.000999001	1	6	29	cysteine-type peptidase activity	MF
GO:0022857	0.000999001	1	28	422	transmembrane transporter activity	MF
None	0.000999001	1	428	13841	NA	NA
GO:0005840	0.001998	1	9	88	ribosome	CC
GO:0004806	0.002997	0.999001	4	20	triglyceride lipase activity	MF
GO:0006412	0.002997	1	9	91	translation	BP
GO:0016715	0.002997	1	4	18	oxidoreductase activity, acting on paired donors, with incorporation or reduction of molecular oxygen, reduced ascorbate as one donor, and incorporation of one atom of oxygen	MF
GO:0016787	0.002997	1	9	108	hydrolase activity	MF
GO:0055085	0.002997	0.999001	31	649	transmembrane transport	BP
GO:0003735	0.003996	1	9	95	structural constituent of ribosome	MF
GO:0016020	0.003996	0.998002	32	663	membrane	CC
GO:0030246	0.00699301	0.999001	3	13	carbohydrate binding	MF
GO:0005507	0.012987	0.998002	4	37	copper ion binding	MF
GO:0005615	0.017982	0.996004	3	20	extracellular space	CC
GO:0004869	0.021978	0.998002	2	8	cysteine-type endopeptidase inhibitor activity	MF
GO:0008745	0.023976	1	1	1	N-acetylmuramoyl-L-alanine amidase activity	MF
GO:0009253	0.023976	1	1	1	peptidoglycan catabolic process	BP
GO:0019843	0.028971	0.998002	2	10	rRNA binding	MF
GO:0006952	0.032967	1	1	1	defense response	BP
GO:0004252	0.040959	0.985015	5	68	serine-type endopeptidase activity	MF
GO:0005975	0.045954	0.982018	8	134	carbohydrate metabolic process	BP
GO:0004531	0.047952	0.999001	1	2	deoxyribonuclease II activity	MF

## Sheet: Table_S15_foot
Table S15. GO term enrichment results for genes upregulated in the foot.
category	over_represented_pvalue	under_represented_pvalue	numDEInCat	numInCat	term	ontology
GO:0000413	0.000999001	1	3	17	protein peptidyl-prolyl isomerization	BP
GO:0003755	0.000999001	1	3	29	peptidyl-prolyl cis-trans isomerase activity	MF
GO:0005509	0.000999001	1	10	271	calcium ion binding	MF
GO:0005615	0.000999001	1	3	20	extracellular space	CC
GO:0042981	0.000999001	1	3	24	regulation of apoptotic process	BP
GO:0070836	0.001998	1	2	7	caveola assembly	BP
GO:0018149	0.003996	1	2	8	peptide cross-linking	BP
GO:0004866	0.012987	1	2	16	endopeptidase inhibitor activity	MF
GO:0045901	0.012987	1	1	2	positive regulation of translational elongation	BP
GO:0045905	0.012987	1	1	2	positive regulation of translational termination	BP
GO:0003714	0.015984	1	1	3	transcription corepressor activity	MF
GO:0032981	0.01998	1	1	2	mitochondrial respiratory chain complex I assembly	BP
GO:0005740	0.021978	1	1	3	mitochondrial envelope	CC
GO:0007017	0.024975	1	1	3	microtubule-based process	BP
GO:0001534	0.025974	1	1	3	radial spoke	CC
GO:0043022	0.025974	1	1	4	ribosome binding	MF
GO:0060294	0.025974	1	1	3	cilium movement involved in cell motility	BP
GO:0003785	0.027972	1	1	3	actin monomer binding	MF
GO:0007015	0.027972	1	1	3	actin filament organization	BP
GO:0006123	0.028971	0.999001	1	4	mitochondrial electron transport, cytochrome c to oxygen	BP
GO:0004415	0.033966	1	1	5	hyalurononglucosaminidase activity	MF
GO:0003953	0.034965	1	2	29	NAD+ nucleosidase activity	MF
GO:0003810	0.041958	0.999001	1	4	protein-glutamine gamma-glutamyltransferase activity	MF
GO:0003746	0.042957	0.999001	1	6	translation elongation factor activity	MF
GO:0005840	0.044955	0.995005	3	88	ribosome	CC
GO:0006412	0.046953	0.993007	3	91	translation	BP
GO:0004064	0.047952	1	1	5	arylesterase activity	MF

## Sheet: Table_S16_tail
Table S16. GO term enrichment results for genes upregulated in the tail.
category	over_represented_pvalue	under_represented_pvalue	numDEInCat	numInCat	term	ontology
GO:0000413	0.000999001	1	3	17	protein peptidyl-prolyl isomerization	BP
GO:0005615	0.000999001	1	3	20	extracellular space	CC
None	0.000999001	1	121	13841	NA	NA
GO:0007156	0.001998	1	4	60	homophilic cell adhesion via plasma membrane adhesion molecules	BP
GO:0018149	0.002997	1	2	8	peptide cross-linking	BP
GO:0003755	0.003996	1	3	29	peptidyl-prolyl cis-trans isomerase activity	MF
GO:0004866	0.00799201	1	2	16	endopeptidase inhibitor activity	MF
GO:0004222	0.017982	0.996004	4	127	metalloendopeptidase activity	MF
GO:0004415	0.028971	0.999001	1	5	hyalurononglucosaminidase activity	MF
GO:0003810	0.031968	0.999001	1	4	protein-glutamine gamma-glutamyltransferase activity	MF
GO:0005509	0.031968	0.989011	5	271	calcium ion binding	MF
GO:0070836	0.037962	0.999001	1	7	caveola assembly	BP
