# Supplementary material for: A chromosome-level genome for the nudibranch gastropod Berghia stephanieae helps parse clade-specific gene expression in novel and conserved phenotypes
Source: BMC Biol. 2024 Jan 17;22:9. doi: 10.1186/s12915-024-01814-3 (PMC10795318; doi:10.1186/s12915-024-01814-3)
Supplement: Supplementary file 11 — Additional file 11. Newick file of the species tree used in our OrthoFinder analysis. [file 12915_2024_1814_MOESM11_ESM.txt]

(Amphimedon_queenslandica:1,((Nematostella_vectensis:1,Acropora_millepora:1)N2:1,((((Capitella_teleta:1,Helobdella_robusta:1)N9:1,(((Hanleya_hanleyi:1,(Acanthopleura_granulata:1,Acanthochitona_crinita:1)N17:1)N14:1,(Scutopus_ventrolineatus:1,Gymnomenia_pellucida:1)N15:1)N12:1,(Laevipilina_hyalina:1,((Octopus_bimaculoides:1,Architeuthis_dux:1)N18:1,((((Lottia_gigantea:1,Haliotis_discus_hannai:1,(Gigantopelta_aegis:1,Chrysomallon_squamiferum:1)N28:1)N25:1,(Pomacea_canaliculata:1,(((Prodoris_clavigera:1,(Actinocyclus_verrucosus:1,(Ceratosoma_tenue:1,(Verconia_verconis:1,Chromodoris_westraliensis:1)N51:1)N46:1)N41:1)N37:1,((Hancockia_uncinata:1,Scyllaea_fulva:1)N42:1,((Tritonia_festiva:1,Tritonia_hamnerorum:1)N47:1,((Eubranchus_rustyus:1,Unidentia_sp:1)N52:1,(Favorinus_auritulus:1,(Hermissenda_crassicornis:1,Berghia_stephanieae_brakerRMplusISO:1)N55:1)N53:1)N48:1)N43:1)N38:1)N32:1,(Aplysia_californica:1,((Candidula_unifasciata:1,(Physella_acuta:1,(Biomphalaria_glabrata:1,Bulinus_truncatus:1)N54:1)N49:1)N44:1,(Plakobranchus_ocellatus:1,(Elysia_chlorotica:1,Elysia_marginata:1)N50:1)N45:1)N39:1)N33:1)N29:1)N26:1)N22:1,Gadila_tolmiei:1)N20:1,((Sinonovacula_constricta:1,Archivesica_marissinica:1)N23:1,(Scapharca_broughtonii:1,((Argopecten_purpuratus:1,(Patinopecten_yessoensis:1,Chlamys_farreri:1)N34:1)N30:1,((Bathymodiolus_platifrons:1,Mytilus_coruscus:1)N35:1,(Pinctada_fucata:1,(Saccostrea_glomerata:1,Crassostrea_gigas:1,Magallana_hongkongensis:1)N40:1)N36:1)N31:1)N27:1)N24:1)N21:1)N19:1)N16:1)N13:1)N10:1)N6:1,(Drosophila_melanogaster:1,Caenorhabditis_elegans:1)N7:1)N4:1,(Strongylocentrotus_purpuratus:1,(Branchiostoma_lanceolatum:1,(Danio_rerio:1,Mus_musculus:1)N11:1)N8:1)N5:1)N3:1)N1:1)N0;
